# Supplementary material for: Recent Developments in Hyaluronic Acid-Based Hydrogels for Cartilage Tissue Engineering Applications
Source: Polymers (Basel). 2022 Feb 21;14(4):839. doi: 10.3390/polym14040839 (PMC8963043; doi:10.3390/polym14040839)
Supplement: Supplementary file 1 [file polymers-14-00839-s001.zip]

Archive with 2 entries (2 files):
- S1.jpg
- S2.jpg
